# Supplementary material for: Insecticidal Activity of Chitinases from Xenorhabdus nematophila HB310 and Its Relationship with the Toxin Complex
Source: Toxins (Basel). 2022 Sep 18;14(9):646. doi: 10.3390/toxins14090646 (PMC9505380; doi:10.3390/toxins14090646)
Supplement: Supplementary file 1 [file toxins-14-00646-s001.zip]

Archive with 1 entries (1 files):
- toxins-1880943-supplementary.pdf
